# Supplementary material for: Rapid Generation of Ventral Spinal Cord-like Astrocytes from Human iPSCs for Modeling Non-Cell Autonomous Mechanisms of Lower Motor Neuron Disease
Source: Cells. 2022 Jan 24;11(3):399. doi: 10.3390/cells11030399 (PMC8834281; doi:10.3390/cells11030399)
Supplement: Supplementary file 1 [file cells-11-00399-s001.zip]

Archive with 4 entries (3 files):
- 4.SI/
- 4.SI/.DS_Store
- 4.SI/Soubannier et al_Suppl video S1.avi
- 4.SI/Soubannier et al_Suppl video S2.avi
